# Supplementary material for: 3-Dimensional organization and dynamics of the microsporidian polar tube invasion machinery
Source: PLoS Pathog. 2020 Sep 18;16(9):e1008738. doi: 10.1371/journal.ppat.1008738 (PMC7526891; doi:10.1371/journal.ppat.1008738)
Supplement: S1 Table — (XLSX) [file ppat.1008738.s013.xlsx]

## Sheet: Sheet1
Spore ID	Spore size (micron)			No. of the PT coils	PT angle (o)	PT length (micron)	Distance between coils (micron)	PT ends	PT handedness	Position of the anchoring disk	Volume (micron3)
	Width	Height	Depth								Spore	PT	Vacuole	Anterior polaroplast	Posterior polaroplast
A. algerae_01	2.51	4.58	1.84	8	54.663	33.73	0.294	Normal	Right	Center	7.8	0.29	0.34		na
A. algerae_02	2.28	4.35	2.16	7	26.63	36.8	0.17	Normal	Right	Center	9.72	0.34	0.74		0.13
A. algerae_03	2.36	4.16	1.9	7	52.018	38.79	0.252	Normal	Right	Center	8.31	0.24	0.56		0.14
A. algerae_04	2.27	3.96	1.83	6	34.751	36.41	0.228	Normal	Right	Center	7.14	0.25	0.28		0.26
A. algerae_05	2.61	4.13	2.23	8	35.238	50.59	0.209	Normal	Right	Center	10.52	0.37	0.22		0.23
A. algerae_06	2.66	3.93	2.26	7	60.442	47.84	0.267	Tangled	Right	Center	9.46	0.4	na		0.25
A. algerae_07	2.54	4.01	2.42	6	39.74	35	0.226	Normal	Right	Center	8.6	0.33	0.78		0.21
A. algerae_08	2.25	3.63	2.11	7	42.055	37.78	0.195	Normal	Right	Center	8.73	0.28	0.27		0.14
A. algerae_09	2.47	3.7	2.16	7	41.965	37.72	0.193	Normal	Right	Center	9.24	0.29	0.55		0.19
A. algerae_10	2.29	3.76	1.88	7	48.265	43.89	0.21	Normal	Right	Center	8.12	0.32	0.58		0.16
A. algerae_11	2.28	3.99	1.9	7	53.08	41.13	0.227	Normal	Right	Center	9.4	0.35	0.4		0.2
A. algerae_12	2.24	3.49	1.86	7	34.714	34.89	0.267	Normal	Right	Center	6.88	0.3	0.58		0.19
A. algerae_13	2.37	3.09	2.24	7	51.784	35.76	0.201	Tangled	Right	Center	7.28	0.29	0.6		0.14
A. algerae_14	2.84	3.11	2.15	8	67.012	37.75	0.178	Normal	Right	Center	7.12	0.23	1.37		0.19
A. algerae_15	2.42	3.86	2	7	52	42.74	0.26	Normal	Right	Center	9.11	0.36	0.36		0.15
A. algerae_16	2.63	4.34	2.2	6	34.124	42.08	0.252	Normal	Right	Center	11.11	0.33	1.32		0.22
A. algerae_18	2.36	4.4	1.98	6	40.21	41.27	0.222	Tangled	Right	Center	9.5	0.26	0.26		0.12
A. algerae_19	2.93	3.31	2.88	7	39.35	41.99	0.183	Tangled	Right	Center	11.76	0.34	0.93		0.13
A. algerae_20	2.26	3.68	1.94	7	48.8	35.8	0.205	Normal	Right	Center	7.06	0.29	0.74		0.1
E. hellem_01	1.85	2.72	1.5	5	31.89	22.59	0.093	Normal	Right	Off-center	3.82	0.14		0.28
E. hellem_02	1.71	2.72	1.59	6	44.77	24.21	0.117	Normal	Right	Center	3.51	0.11		0.24
E. hellem_03	1.53	2.89	1.3	6	43.96	24	0.163	Normal	Right	Off-center	3.23	0.11		0.9
E. hellem_04	1.67	2.86	1.62	6	41.98	18.04	0.125	Normal	Right	Center	4.17	0.15		0.17
E. hellem_05	1.78	2.63	1.77	6	49.45	27.96	0.12	Normal	Right	Off-center	4.22	0.1		0.24
E. hellem_06	1.92	2.43	1.89	7	36.67	22.03	0.119	Normal	Right	Off-center	4.23	0.13		0.18
E. hellem_07	1.69	2.68	1.58	6	31.5	20.39	0.112	Normal	Right	Off-center	3.29	0.1		0.14
E. hellem_08	1.91	2.54	1.74	6	22.47	24.42	0.17	Normal	Right	Off-center	3.79	0.13		na
E. hellem_09	1.55	3.16	1.4	7	25.68	22.38	0.12	Normal	Right	Center	3.39	0.12		0.24
E. hellem_10	1.45	3.29	1.3	7	33.82	17.53	0.103	Normal	Right	Off-center	3.16	0.06		0.21
E. hellem_11	1.53	2.19	1.49	6	48.6	20.89	0.121	Normal	Right	Off-center	3.19	0.07		0.84
E. hellem_12	1.77	2.7	1.5	5	22.53	24.12	0.123	Normal	Right	Off-center	3.79	0.06		0.27
E. hellem_13	1.72	2.78	1.66	6	44.09	22.66	0.101	Normal	Right	Off-center	3.52	0.1		0.24
E. hellem_14	1.67	2.41	1.5	5	21.12	19.77	0.102	Normal	Right	Off-center	3.02	0.09		0.17
E. hellem_15	1.61	3.04	1.54	7	43.87	24.42	0.105	Normal	Right	Off-center	3.83	0.07		0.24
E. hellem_16	1.89	2.74	1.74	8	53.29	24.23	0.125	Normal	Right	Center	4.24	0.1		0.33
E. hellem_17	1.64	2.49	1.5	5	11.93	22.46	0.119	Normal	Right	Off-center	3.02	0.08		0.24
E. hellem_18	1.69	3.09	1.51	6	35	20.98	0.11	Normal	Right	Off-center	3.76	0.08		0.31
E. hellem_19	1.78	2.54	1.53	6	54.76	18.9	0.101	Normal	Right	Off-center	3.41	0.07		0.19
E. hellem_20	1.88	2.85	1.56	7	50.21	23.67	0.11	Normal	Right	Off-center	4.13	0.09		0.25
