# Supplementary material for: 3-Dimensional organization and dynamics of the microsporidian polar tube invasion machinery
Source: PLoS Pathog. 2020 Sep 18;16(9):e1008738. doi: 10.1371/journal.ppat.1008738 (PMC7526891; doi:10.1371/journal.ppat.1008738)
Supplement: S2 Table — (XLSX) [file ppat.1008738.s014.xlsx]

## Sheet: A. algerae
Time (s)	#1	Time (s)	#2	Time (s)	#3	Time (s)	#4	Time (s)	#5	Time (s)	#6	Time (s)	#7	Time (s)	#8	Time (s)	#9	Time (s)	#10	Time (s)	#11	Time (s)	#12	Time (s)	#13	Time (s)	#14	Time (s)	#15	Time (s)	#16	Time (s)	#17	Time (s)	#18	Time (s)	#19	Time (s)	#20
0	0	0	0	0	0	0	0	0	0	0	0	0	0	0	0	0	0	0	0	0	0	0	0	0	0	0	0	0	0	0	0	0	0	0	0	0	0	0	0
0.0631712	1.625	0.0631712	1.34	0.0631712	3.641	0.0631712	4.607	0.0631712	1.581	0.0631712	2.605	0.0631712	0.846	0.0360231	2.957	0.0360231	0.932	0.0360231	1.872	0.0360231	2.061	0.0301205	1.577	0.0301205	4.509	0.0301205	2.231	0.0301205	2.017	0.0301205	2.47	0.059952	0.484	0.059952	1.211	0.059952	0.552	0.059952	0.65
0.126171	4.189	0.126171	4.398	0.126171	6.678	0.126171	9.517	0.126171	6.115	0.126171	6.32	0.126171	2.845	0.0720231	9.066	0.0720231	2.218	0.0720231	4.598	0.0720231	6.307	0.0602205	4.441	0.0602205	5.894	0.0602205	3.391	0.0602205	5.721	0.0602205	3.69	0.119952	1.284	0.119952	5.349	0.119952	2.386	0.119952	2.169
0.189171	8.643	0.189171	9.598	0.189171	9.79	0.189171	13.919	0.189171	10.993	0.189171	9.949	0.189171	6.111	0.108023	12.991	0.108023	4.314	0.108023	6.715	0.108023	9.346	0.0903205	5.709	0.0903205	8.064	0.0903205	4.811	0.0903205	5.598	0.0903205	5.722	0.179952	3.954	0.179952	8.153	0.179952	7.759	0.179952	3.74
0.252171	12.666	0.252171	16.588	0.252171	11.832	0.252171	17.852	0.252171	16.214	0.252171	13.45	0.252171	9.714	0.144023	15.842	0.144023	6.029	0.144023	8.831	0.144023	13.828	0.12042	8.051	0.12042	9.265	0.12042	5.558	0.12042	7.157	0.12042	7.268	0.239952	6.728	0.239952	17.511	0.239952	9.102	0.239952	6.791
0.315171	18.539	0.315171	21.346	0.315171	16.65	0.315171	26.526	0.315171	22.473	0.315171	16.809	0.315171	13.316	0.180023	16.737	0.180023	7.862	0.180023	11.297	0.180023	18.508	0.15052	9.897	0.15052	10.491	0.15052	6.834	0.15052	8.488	0.15052	9.18	0.299952	9.396	0.299952	19.959	0.299952	12.327	0.299952	11.32
0.378171	24.078	0.378171	31.616	0.378171	22.91	0.378171	29.975	0.378171	31.154	0.378171	25.007	0.378171	16.902	0.216023	21.435	0.216023	8.924	0.216023	14.217	0.216023	22.811	0.18062	11.096	0.18062	11.971	0.18062	10.901	0.18062	10.091	0.18062	10.478	0.359952	12.861	0.359952	25.606	0.359952	14.251	0.359952	13.392
0.441171	34.879	0.441171	43.398	0.441171	29.18	0.441171	44.572	0.441171	40.881	0.441171	33.289	0.441171	20.827	0.252023	25.166	0.252023	10.507	0.252023	15.971	0.252023	28.395	0.21072	11.897	0.21072	13.917	0.21072	11.489	0.21072	11.643	0.21072	11.831	0.419952	15.387	0.419952	27.285	0.419952	20.147	0.419952	17.428
0.504171	40.297	0.504171	52.703	0.504171	35.921	0.504171	55.731	0.504171	51.671	0.504171	51.66	0.504171	26.11	0.288023	29.054	0.288023	11.667	0.288023	21.752	0.288023	34.851	0.24082	14.372	0.24082	14.695	0.24082	12.347	0.24082	14.808	0.24082	15.482	0.479952	19.171	0.479952	35.002	0.479952	26.37	0.479952	19.778
0.567171	50.168	0.567171	73.116	0.567171	48.359	0.567171	71.305	0.567171	61.079	0.567171	62.796	0.567171	33.756	0.324023	35.785	0.324023	14.887	0.324023	24.603	0.324023	41.653	0.27092	14.591	0.27092	18.449	0.27092	13.029	0.27092	17.636	0.27092	16.963	0.539952	24.812	0.539952	40.598	0.539952	29.94	0.539952	24.979
0.630171	61.637	0.630171	85.194	0.630171	58.097	0.630171	79.691	0.630171	75.957	0.630171	80.559	0.630171	40.919	0.360023	39.44	0.360023	17.423	0.360023	28.253	0.360023	50.064	0.30102	15.27	0.30102	19.713	0.30102	14.769	0.30102	18.86	0.30102	18.852	0.599952	36.692	0.599952	46.163	0.599952	36.15	0.599952	32.71
0.693171	77.629	0.693171	85.265	0.693171	65.443	0.693171	85.125	0.693171	90.683	0.693171	94.135	0.693171	47.897	0.396023	43.705	0.396023	20.749	0.396023	30.952	0.396023	59.426	0.33112	17.37	0.33112	21.262	0.33112	15.362	0.33112	21.079	0.33112	23.506	0.659952	40.666	0.659952	55.701	0.659952	42.488	0.659952	36.36
0.756171	93.555	0.756171	85.725	0.756171	70.443	0.756171	86.024	0.756171	98.565	0.756171	101.437	0.756171	57.942	0.432023	51.088	0.432023	25.543	0.432023	35.56	0.432023	73.107	0.36122	17.919	0.36122	23.531	0.36122	19.421	0.36122	25.749	0.36122	26.67	0.719952	49.219	0.719952	61.879	0.719952	47.113	0.719952	44.094
0.819171	98.028	0.819171	85.926	0.819171	77.176	0.819171	86.395	0.819171	98.976	0.819171	101.974	0.819171	70.691	0.468023	54.173	0.468023	28.265	0.468023	40.767	0.468023	88.036	0.39132	19.294	0.39132	26.405	0.39132	21.889	0.39132	29.085	0.39132	29.542	0.779952	54.372	0.779952	70.749	0.779952	54.329	0.779952	49.802
0.882171	98.894	0.882171	85.824	0.882171	75.325	0.882171	86.169	0.882171	100.316	0.882171	102.491	0.882171	84.857	0.504023	59.168	0.504023	31.861	0.504023	46.637	0.504023	95.15	0.42142	20.545	0.42142	27.662	0.42142	26.202	0.42142	32.284	0.42142	32.061	0.839952	66.518	0.839952	82.845	0.839952	60.705	0.839952	56.767
0.945171	99.433	0.945171	87.114	0.945171	75.9	0.945171	86.175	0.945171	100.363	0.945171	102.555	0.945171	92.008	0.540023	64.616	0.540023	36.015	0.540023	51.017	0.540023	95.182	0.45152	22.087	0.45152	32.148	0.45152	28.952	0.45152	36.026	0.45152	36.267	0.899952	88.443	0.899952	88.709	0.899952	66.648	0.899952	66.021
1.00817	101.764	1.00817	87.242	1.00817	73.142	1.00817	86.629	1.00817	101.488	1.00817	102.869	1.00817	101.713	0.576023	71.167	0.576023	39.554	0.576023	55.129	0.576023	95.058	0.48162	26.294	0.48162	34.087	0.48162	33.252	0.48162	39.818	0.48162	39.934	0.959952	91.553	0.959952	93.486	0.959952	74.253	0.959952	76.807
1.07117	101.698	1.07117	87.201	1.07117	73.585	1.07117	86.827	1.07117	102.223	1.07117	102.903	1.07117	102.979	0.612023	78.631	0.612023	44.745	0.612023	62.445	0.612023	95.889	0.51172	30.141	0.51172	37.458	0.51172	36.615	0.51172	45.651	0.51172	42.676	1.01995	93.524	1.01995	96.176	1.01995	80.916	1.01995	83.123
1.13417	101.937	1.13417	87.401	1.13417	73.713	1.13417	86.8	1.13417	102.813	1.13417	103.013	1.13417	103.598	0.648023	84.278	0.648023	49.105	0.648023	70.502	0.648023	95.906	0.54182	34.222	0.54182	39.4	0.54182	41.256	0.54182	50.001	0.54182	48.946	1.07995	96.514	1.07995	96.881	1.07995	86.571	1.07995	94.892
1.19717	102.021	1.19717	87.528	1.19717	74.027	1.19717	88.009	1.19717	102.872	1.19717	103.189	1.19717	103.905	0.684023	86.242	0.684023	55.223	0.684023	75.452	0.684023	96.081	0.57192	39.738	0.57192	42.822	0.57192	45.785	0.57192	53.923	0.57192	51.699	1.13995	97.114	1.13995	96.864	1.13995	91.769	1.13995	102.186
1.26017	102.044	1.26017	87.551	1.26017	74.4	1.26017	88.251	1.26017	102.704	1.26017	104.769	1.26017	104.203	0.720023	87.388	0.720023	59.63	0.720023	82.292	0.720023	96.009	0.60202	44.621	0.60202	46.86	0.60202	51.199	0.60202	61.824	0.60202	55.429	1.19995	97.62	1.19995	96.717	1.19995	94.342	1.19995	104.944
1.32317	102.008	1.32317	88.865	1.32317	75.615	1.32317	88.001	1.32317	102.834	1.32317	104.531	1.32317	104.431	0.756023	88.815	0.756023	68.943	0.756023	85.701	0.756023	96.162	0.63212	47.137	0.63212	51.425	0.63212	55.56	0.63212	65.598	0.63212	59.745	1.25995	97.14	1.25995	96.977	1.25995	94.881	1.25995	107.095
1.38617	102.081	1.38617	89.067	1.38617	76.128	1.38617	87.652	1.38617	102.826	1.38617	104.366	1.38617	104.591	0.792023	88.898	0.792023	77.016	0.792023	87.737	0.792023	96.168	0.66222	55.183	0.66222	57.084	0.66222	61.524	0.66222	72.77	0.66222	61.175	1.31995	97.365	1.31995	97.3	1.31995	96.181	1.31995	107.539
1.44917	102.068	1.44917	89.259	1.44917	75.998	1.44917	86.897	1.44917	102.998	1.44917	104.219	1.44917	104.744	0.828023	88.899	0.828023	84.884	0.828023	87.345	0.828023	96.227	0.69232	60.312	0.69232	59.666	0.69232	65.454	0.69232	80.225	0.69232	66.885	1.37995	97.689	1.37995	97.276	1.37995	96.569	1.37995	108.799
1.51217	102.123	1.51217	88.817	1.51217	74.961	1.51217	86.922	1.51217	104.571	1.51217	104.249	1.51217	104.611	0.864023	88.662	0.864023	88.738	0.864023	87.485	0.864023	96.303	0.72242	67.986	0.72242	63.904	0.72242	71.757	0.72242	86.544	0.72242	72.723	1.43995	97.551	1.43995	99.056	1.43995	96.355	1.43995	109.453
1.57517	102.137	1.57517	88.641	1.57517	74.873			1.57517	104.764	1.57517	104.17	1.57517	105.901	0.900023	87.586	0.900023	91.634	0.900023	87.428	0.900023	96.229	0.75252	71.997	0.75252	66.192	0.75252	78.522	0.75252	94.007	0.75252	79.271	1.49995	97.752	1.49995	99.148	1.49995	99.556	1.49995	109.781
														0.936023	87.309	0.936023	91.694	0.936023	87.239	0.936023	96.226	0.78262	78.998	0.78262	71.755	0.78262	86.554	0.78262	98.791	0.78262	83.136	1.55995	97.174	1.55995	99.115	1.55995	99.537	1.55995	109.994
														0.972023	87.451	0.972023	91.703	0.972023	87.215	0.972023	96.23	0.81272	84.599	0.81272	76.967	0.81272	95.525	0.81272	101.478	0.81272	86.457
														1.00802	87.47	1.00802	91.755	1.00802	87.147	1.00802	97.979	0.84282	89.952	0.84282	84.094	0.84282	106.248	0.84282	101.72	0.84282	86.886
														1.04402	87.695	1.04402	91.669	1.04402	87.758	1.04402	97.856	0.87292	96.095	0.87292	92.119	0.87292	114.808	0.87292	101.889	0.87292	87.592
														1.08002	87.837	1.08002	91.693	1.08002	87.742	1.08002	97.856	0.90302	102.479	0.90302	99.97	0.90302	118.293	0.90302	103.252	0.90302	85.986
														1.11602	88.006	1.11602	91.584	1.11602	87.849	1.11602	97.794	0.93312	111.256	0.93312	107.34	0.93312	121.679	0.93312	102.39	0.93312	85.238
														1.15202	88.009	1.15202	91.466	1.15202	87.866	1.15202	97.674	0.96322	112.062	0.96322	117.259	0.96322	122.472	0.96322	102.374	0.96322	84.461
														1.18802	88.048	1.18802	91.429	1.18802	88.046	1.18802	96.411	0.99332	114.1	0.99332	122.31	0.99332	122.052	0.99332	102.575	0.99332	84.491
														1.22402	88.588	1.22402	91.439	1.22402	89.667			1.02342	114.955	1.02342	125.199	1.02342	122.157	1.02342	102.317	1.02342	84.692
														1.26002	88.763	1.26002	91.436	1.26002	89.819			1.05352	114.796	1.05352	126.177	1.05352	122.839	1.05352	104.258	1.05352	84.673
														1.29602	88.793	1.29602	91.435	1.29602	89.826			1.08362	114.933	1.08362	126.362	1.08362	122.735	1.08362	103.783	1.08362	84.64
														1.33202	88.846	1.33202	91.446	1.33202	90.022			1.11372	114.857	1.11372	127.39	1.11372	122.483	1.11372	103.672	1.11372	84.673
														1.36802	88.9	1.36802	91.428	1.36802	89.971			1.14382	114.846	1.14382	127.836	1.14382	123.054	1.14382	103.76	1.14382	84.679
														1.40402	88.898	1.40402	91.408	1.40402	89.524			1.17392	114.927	1.17392	127.999	1.17392	123.31	1.17392	103.784	1.17392	84.681
														1.44002	89.124	1.44002	91.409	1.44002	89.373			1.20402	114.609	1.20402	128.521	1.20402	123.032	1.20402	103.858	1.20402	84.779
														1.47602	89.41	1.47602	91.378	1.47602	89.377			1.23412	114.695	1.23412	128.804	1.23412	123.005	1.23412	103.89	1.23412	84.801
														1.51202	89.323	1.51202	91.382	1.51202	89.26			1.26422	114.722	1.26422	129.268	1.26422	124.892	1.26422	103.634	1.26422	84.847
														1.54802	89.227	1.54802	91.386	1.54802	89.222			1.29432	114.659	1.29432	129.452	1.29432	123.615	1.29432	103.609	1.29432	84.849
														1.58402	89.145	1.58402	91.4	1.58402	89.217			1.32442	114.677	1.32442	129.962	1.32442	123.63	1.32442	103.619	1.32442	84.84
																						1.35452	114.969	1.35452	130.064	1.35452	124.238	1.35452	103.531	1.35452	84.681
																						1.38462	114.706	1.38462	131.101	1.38462	124.153	1.38462	103.826	1.38462	84.506
																						1.41472	114.689	1.41472	131.259	1.41472	124.134	1.41472	103.448	1.41472	84.522
																						1.44482	114.689	1.44482	131.565	1.44482	124.132	1.44482	103.403	1.44482	84.504
																						1.47492	114.712	1.47492	132.483	1.47492	124.931	1.47492	104.144	1.47492	85.916
																						1.50502	114.617	1.50502	132.483	1.50502	124.868	1.50502	103.053	1.50502	85.375
																						1.53512	114.34	1.53512	133.418	1.53512	124.88	1.53512	103.168	1.53512	85.894
																						1.56522	114.549	1.56522	133.858	1.56522	124.859	1.56522	103.373	1.56522	84.625
																						1.58822	114.543	1.58822	133.864	1.58822	124.847	1.58822	103.313	1.58822	84.21

## Sheet: E. hellem
Time (s)	#1	Time (s)	#2	Time (s)	#3	Time (s)	#4	Time (s)	#5	Time (s)	#6	Time (s)	#7	Time (s)	#8	Time (s)	#9	Time (s)	#10	Time (s)	#11	Time (s)	#12	Time (s)	#13	Time (s)	#14	Time (s)	#15	Time (s)	#16	Time (s)	#17	Time (s)	#18	Time (s)	#19	Time (s)	#20
0	0	0	0	0	0	0	0	0	0	0	0	0	0	0	0	0	0	0	0	0	0	0	0	0	0	0	0	0	0	0	0	0	0	0	0	0	0	0	0
0.070922	12.998	0.070922	11.577	0.070922	23.095	0.070922	30.021	0.070922	21.917	0.070922	10.277	0.070922	22.849	0.070922	51.949	0.070922	8.183	0.0422833	5.308	0.0505306	15.11	0.0233046	2.775	0.0233046	5.2	0.0233046	3.207	0.0256213	3.545	0.0392003	15.352	0.0392003	5.521	0.0511247	12.073	0.0511247	17.186	0.0511247	16.701
0.141822	13.973	0.141822	26.938	0.141822	41.368	0.141822	47.544	0.141822	49.653	0.141822	41.54	0.141822	53.442	0.141822	51.876	0.141822	43.69	0.0845833	18.537	0.101031	28.792	0.0466046	4.236	0.0466046	30.923	0.0466046	20.172	0.0512213	7.079	0.0784003	30.144	0.0784003	10.815	0.102225	19.069	0.102225	27.094	0.102225	20.657
0.212722	16.682	0.212722	53.811	0.212722	56.892	0.212722	45.503	0.212722	46.476	0.212722	46.422	0.212722	53.466	0.212722	50.149	0.212722	54.228	0.126883	29.39	0.151531	39.742	0.0699046	7.531	0.0699046	33.718	0.0699046	26.622	0.0768213	10.831	0.1176	35.916	0.1176	17.164	0.153325	28.133	0.153325	36.99	0.153325	29.559
0.283622	18.957	0.283622	53.199	0.283622	58.071	0.283622	45.369	0.283622	44.089	0.283622	39.26	0.283622	53.61	0.283622	45.697	0.283622	53.91	0.169183	39.657	0.202031	47.451	0.0932046	9.022	0.0932046	43.737	0.0932046	35.731	0.102421	11.576	0.1568	45.592	0.1568	23.712	0.204425	32.329	0.204425	45.857	0.204425	35.623
0.354522	26.429	0.354522	51.995	0.354522	59.431	0.354522	45.807	0.354522	42.785	0.354522	35.853	0.354522	53.564	0.354522	44.475	0.354522	53.863	0.211483	46.622	0.252531	53.389	0.116505	13.263	0.116505	48.718	0.116505	38.804	0.128021	12.623	0.196	50.149	0.196	25.518	0.255525	36.855	0.255525	52.925	0.255525	41.385
0.425422	28.379	0.425422	51.765	0.425422	60.021	0.425422	45.585	0.425422	38.86	0.425422	34.974	0.425422	53.284	0.425422	44.133	0.425422	53.728	0.253783	47.718	0.303031	54.274	0.139805	17.435	0.139805	48.807	0.139805	48.682	0.153621	14.941	0.2352	51.304	0.2352	29.592	0.306625	39.701	0.306625	49.327	0.306625	43.969
0.496322	34.989	0.496322	50.686	0.496322	60.101	0.496322	44.292	0.496322	34.658	0.496322	34.879	0.496322	53.178	0.496322	44.069	0.496322	53.579	0.296083	47.82	0.353531	54.138	0.163105	18.625	0.163105	48.711	0.163105	55.243	0.179221	20.069	0.2744	50.497	0.2744	31.424	0.357725	44.364	0.357725	49.128	0.357725	47.669
0.567222	35.964	0.567222	49.347	0.567222	60.432	0.567222	42.713	0.567222	34.359	0.567222	34.722	0.567222	53.104	0.567222	42.686	0.567222	53.645	0.338383	48.795	0.404031	53.933	0.186405	23.032	0.186405	48.536	0.186405	61.053	0.204821	25.095	0.3136	49.104	0.3136	34.121	0.408825	46.395	0.408825	47.262	0.408825	50.859
0.638122	39.753	0.638122	45.699	0.638122	60.604	0.638122	42.154	0.638122	32.108	0.638122	34.505	0.638122	53.025	0.638122	35.215	0.638122	53.416	0.380683	48.687	0.454531	53.973	0.209705	26.126	0.209705	48.543	0.209705	62.124	0.230421	29.161	0.3528	48.738	0.3528	36.067	0.459925	51.387	0.459925	47.162	0.459925	52.123
0.709022	39.753	0.709022	45.358	0.709022	60.522	0.709022	41.949	0.709022	30.505	0.709022	34.436	0.709022	52.46	0.709022	34.493	0.709022	53.357	0.422983	48.642	0.505031	54.006	0.233005	30.318	0.233005	48.479	0.233005	58.926	0.256021	31.897	0.392	47.538	0.392	38.343	0.511025	53.941	0.511025	47.11	0.511025	50.106
0.779922	39.647	0.779922	44.123	0.779922	60.428	0.779922	38.486	0.779922	30.315	0.779922	34.354	0.779922	52.378	0.779922	33.643	0.779922	53.328	0.465283	48.71	0.555531	54.016	0.256305	33.117	0.256305	48.334	0.256305	58.776	0.281621	36.108	0.4312	45.855	0.4312	40.338	0.562125	58.047	0.562125	47.092	0.562125	49.266
																		0.507583	49.017	0.606031	53.958	0.279605	36.083	0.279605	48.261	0.279605	58.767	0.307221	36.722	0.4704	45.683	0.4704	42.189	0.613225	58.228	0.613225	46.989	0.613225	49.14
																		0.549883	48.99	0.656531	53.483	0.302905	38.733	0.302905	48.125	0.302905	58.68	0.332821	39.256	0.5096	45.589	0.5096	44.247	0.664325	56.388	0.664325	46.973	0.664325	48.82
																		0.592183	48.987	0.707031	52.784	0.326205	43.514	0.326205	48.081	0.326205	58.529	0.358421	41.075	0.5488	45.305	0.5488	47.028	0.715425	56.161	0.715425	46.939	0.715425	48.501
																		0.634483	48.921	0.757531	52.273	0.349505	48.047	0.349505	48.045	0.349505	58.449	0.384021	43.432	0.588	45.236	0.588	49.389	0.766525	54.144	0.766525	46.842	0.766525	48.161
																		0.676783	48.957			0.372805	49.99	0.372805	45.665	0.372805	58.348	0.409621	45.163	0.6272	45.209	0.6272	51.022
																		0.719083	48.956			0.396105	52.453	0.396105	45.605	0.396105	58.248	0.435221	46.511	0.6664	45.176	0.6664	53.996
																		0.761383	48.952			0.419405	53.286	0.419405	44.828	0.419405	58.23	0.460821	47.439	0.7056	45.049	0.7056	55.14
																		0.803683	48.978			0.442705	54.938	0.442705	44.649	0.442705	57.897	0.486421	48.184	0.7448	44.937	0.7448	56.686
																						0.466005	55.231	0.466005	44.128	0.466005	57.866	0.512021	49.261	0.784	44.799	0.784	57.431
																						0.489305	54.494	0.489305	43.975	0.489305	57.706	0.537621	50.028
																						0.512605	53.838	0.512605	43.859	0.512605	57.622	0.563221	51.063

## Sheet: E. intestinalis
Time (s)	#1	Time (s)	#2	Time (s)	#3	Time (s)	#4	Time (s)	#5	Time (s)	#6	Time (s)	#7	Time (s)	#8	Time (s)	#9	Time (s)	#10	Time (s)	#11	Time (s)	#12	Time (s)	#13	Time (s)	#14	Time (s)	#15	Time (s)	#16	Time (s)	#17	Time (s)	#18	Time (s)	#19	Time (s)	#20
0	0	0	0	0	0	0	0	0	0	0	0	0	0	0	0	0	0	0	0	0	0	0	0	0	0	0	0	0	0	0	0	0	0	0	0	0	0	0	0
0.0318979	8.66	0.0318979	0.926	0.0318979	0.433	0.0318979	8.069	0.0318979	8.114	0.0318979	3.092	0.0318979	0.242	0.0318979	7.735	0.0318979	3.48	0.0318979	3.205	0.0318979	2.852	0.0318979	6.545	0.0318979	0.325	0.0318979	3.131	0.0318979	5.331	0.0318979	1.953	0.0318979	8.765	0.0318979	6.742	0.0320307	0.242	0.0320307	7.701
0.0637979	13.68	0.0637979	11.248	0.0637979	9.193	0.0637979	14.751	0.0637979	16.668	0.0637979	9.805	0.0637979	8.346	0.0637979	18.558	0.0637979	12.988	0.0637979	10.851	0.0637979	11.097	0.0637979	13.892	0.0637979	6.915	0.0637979	5.88	0.0637979	12.611	0.0637979	12.986	0.0637979	21.484	0.0637979	14.029	0.0640307	3.995	0.0640307	15.678
0.0956979	23.62	0.0956979	19.217	0.0956979	19.522	0.0956979	23.523	0.0956979	24.747	0.0956979	20.289	0.0956979	17.238	0.0956979	24.503	0.0956979	20.406	0.0956979	24.975	0.0956979	18.261	0.0956979	28.053	0.0956979	16.728	0.0956979	18.282	0.0956979	19.182	0.0956979	25.08	0.0956979	26.715	0.0956979	20.902	0.0960307	9.997	0.0960307	22.434
0.127598	29.37	0.127598	30.021	0.127598	25.94	0.127598	31.052	0.127598	33.785	0.127598	26.848	0.127598	27.505	0.127598	31.246	0.127598	31.859	0.127598	28.548	0.127598	23.267	0.127598	29.822	0.127598	23.859	0.127598	27.811	0.127598	33.65	0.127598	30.134	0.127598	33.067	0.127598	28.294	0.128031	19.226	0.128031	28.652
0.159498	30.63	0.159498	34.782	0.159498	36.429	0.159498	37.418	0.159498	36.858	0.159498	31.67	0.159498	32.142	0.159498	37.776	0.159498	34.15	0.159498	33.271	0.159498	34.548	0.159498	34.032	0.159498	28.712	0.159498	32.328	0.159498	37.687	0.159498	38.489	0.159498	33.389	0.159498	33.907	0.160031	29.722	0.160031	36.956
0.191398	29.18	0.191398	34.382	0.191398	39.086	0.191398	37.196	0.191398	37.088	0.191398	35.144	0.191398	37.086	0.191398	38.319	0.191398	34.608	0.191398	33.243	0.191398	37.201	0.191398	32.96	0.191398	34.147	0.191398	32.911	0.191398	37.487	0.191398	39.7	0.191398	33.058	0.191398	35.365	0.192031	34.54	0.192031	39.29
0.223298	29.07	0.223298	34.066	0.223298	39.19	0.223298	37.079	0.223298	36.09	0.223298	38.423	0.223298	37.206	0.223298	37.056	0.223298	34.698	0.223298	33.141	0.223298	37.893	0.223298	32.959	0.223298	34.481	0.223298	33.991	0.223298	37.262	0.223298	39.895	0.223298	32.819	0.223298	35.52	0.224031	34.471	0.224031	39.178
0.255198	29.04	0.255198	34.089	0.255198	38.986	0.255198	37.06	0.255198	35.962	0.255198	37.833	0.255198	37.21	0.255198	37.207	0.255198	34.841	0.255198	32.865	0.255198	38.579	0.255198	32.99	0.255198	34.046	0.255198	34.131	0.255198	35.836	0.255198	40.108	0.255198	32.301	0.255198	35.355	0.256031	34.287	0.256031	39.07
0.287098	28.96	0.287098	33.653	0.287098	39.005	0.287098	36.989	0.287098	35.858	0.287098	37.97	0.287098	37.739	0.287098	37.15	0.287098	34.947	0.287098	32.815	0.287098	38.433	0.287098	32.853	0.287098	34.021	0.287098	34.22	0.287098	35.547	0.287098	40.344	0.287098	32.27	0.287098	34.411	0.288031	33.847	0.288031	39.04
0.318998	28.95	0.318998	33.536	0.318998	38.813	0.318998	36.683	0.318998	35.825	0.318998	37.973	0.318998	37.587	0.318998	37.15	0.318998	34.962	0.318998	32.773	0.318998	38.28	0.318998	32.811	0.318998	33.986	0.318998	34.249	0.318998	35.575	0.318998	40.508	0.318998	32.274	0.318998	34.492	0.320031	33.857	0.320031	39.043
0.350898	28.83	0.350898	33.543	0.350898	38.069	0.350898	36.694	0.350898	35.808	0.350898	37.904	0.350898	37.454	0.350898	37.125	0.350898	34.985	0.350898	32.751	0.350898	38.433	0.350898	32.796	0.350898	33.915	0.350898	34.336	0.350898	35.677	0.350898	40.523	0.350898	32.275	0.350898	34.533	0.352031	34.053	0.352031	38.151
0.382798	29.17	0.382798	33.598	0.382798	38.09	0.382798	36.698	0.382798	35.845	0.382798	37.909	0.382798	37.368	0.382798	37.207	0.382798	34.995	0.382798	32.644	0.382798	37.274	0.382798	32.798	0.382798	33.893	0.382798	34.438	0.382798	35.634	0.382798	40.478	0.382798	32.265	0.382798	34.509	0.382798	34.023	0.382798	38.186
0.414698	29.12	0.414698	33.615	0.414698	38.098	0.414698	36.647	0.414698	35.998	0.414698	37.885	0.414698	37.49	0.414698	37.634	0.414698	35.181	0.414698	32.618	0.414698	37.356	0.414698	32.784	0.414698	33.84	0.414698	34.476	0.414698	35.669	0.414698	40.492	0.414698	32.265	0.414698	34.472	0.414698	33.996	0.414698	38.198
0.446598	29.03	0.446598	33.585	0.446598	38.091	0.446598	36.653	0.446598	35.991	0.446598	37.878	0.446598	37.477	0.446598	37.682	0.446598	35.075	0.446598	32.583	0.446598	37.354	0.446598	32.781	0.446598	33.735	0.446598	34.481	0.446598	35.631	0.446598	40.56	0.446598	32.67	0.446598	34.532	0.446598	33.938	0.446598	38.134
